# Supplementary material for: Distinct Geographical Distribution of the Miscanthus Accessions with Varied Biomass Enzymatic Saccharification
Source: PLoS One. 2016 Aug 17;11(8):e0160026. doi: 10.1371/journal.pone.0160026 (PMC4988763; doi:10.1371/journal.pone.0160026)
Supplement: S1 File — The excel contains the numbers of 171 materials, geographic locations, cell wall compositions, biomass digestibility and climate factors. (XLSX) [file pone.0160026.s004.xlsx]

## Sheet: DATA
No.	longitude (E)	latitude (N)	Cellulose	Hemicelluloses	Lignin	pectin C5	pectin C6	pectin uronic acids	starch	1% NaOH Hexoses released (% cellulose)	1% NaOH Total sugar released (% dry matter)	1% H2SO4 Hexoses released (% cellulose)	1% H2SO4Total sugar released (% dry matter)	Monthly Averaged Earth Skin Temperature (℃) 22-year Average	Average Minimum Of The Daily Mean Earth Temperature (℃) Minimum	Monthly Averaged Insolation Incident On A Horizontal Surface (kWh/m2/day) 22-year Average	Monthly Averaged Relative Humidity (%) 22-year Average	Monthly Averaged Precipitation (mm/day) 22-year Average	Minimum And Maximum Difference From Monthly Averaged Insolation (%) Minimum	Minimum And Maximum Difference From Monthly Averaged Insolation (%) Maximum	Minimum And Maximum Difference From Monthly Averaged Insolation (%) 22-year Average K	Minimum And Maximum Difference From Monthly Averaged Insolation (%) Minimum K	Minimum And Maximum Difference From Monthly Averaged Insolation (%) Maximum K	Monthly Averaged Insolation Clearness Index (0 to 1.0) 22-year Average K	Monthly Averaged Insolation Clearness Index (0 to 1.0) Minimum K	Monthly Averaged Insolation Clearness Index (0 to 1.0) Maximum K	Monthly Averaged Insolation Normalized Clearness Index (0 to 1.0) 22-year Average	Monthly Averaged Clear Sky Insolation Incident On A Horizontal Surface (kWh/m2/day) 22-year Average	Monthly Averaged Clear Sky Insolation Clearness Index (0 to 1.0) 22-year Average	Monthly Averaged Clear Sky Insolation Normalized Clearness Index (0 to 1.0) 22-year Average	Monthly Averaged Downward Longwave Radiative Flux (kWh/m2/day) 22-year Average	Monthly Averaged Daylight Cloud Amount (%) 22-year Average	Monthly Averaged Air Temperature At 10 m Above The Surface Of The Earth (℃) 22-year Average	Monthly Averaged Air Temperature At 10 m Above The Surface Of The Earth (℃) Minimum	Monthly Averaged Air Temperature At 10 m Above The Surface Of The Earth (℃) Maximum	Monthly Averaged Frost Days (days) 22-year Average	Monthly Averaged Atmospheric Pressure (kPa) 22-year Average	Monthly Averaged Total Column Precipitable Water (cm) 22-year Average	Monthly Averaged Surface Albedo (0 to 1.0) 22-year Average
Mfl01	109.86	22.5633	29.4791	29.5581	26.1506	0.330209	0.0396813	0.208424	2.13329	38.1815	26.8742	35.0765	42.0971	21.6	17.4492	3.72	78	4.58	-24.6667	23	0.4	0.3	0.49	0.4	0.3	0.49	0.3625	5.74	0.6125	0.558333	9.26	67.8	20.9	17.9	24.1	0	99.6	4.26	0.15
Mfl02	108.167	26.35	30.0695	32.4762	26.3096	0.263244	0.0292536	0.180332	1.52565	41.0681	30.3213	36.1921	41.5754	15.1	10.78	3.14	81.9	3.43	-25.75	25.0833	0.34	0.25	0.43	0.34	0.25	0.43	0.3075	5.57	0.608333	0.558333	8.38	75.7	14.2	11.2	17.2	34	92.9	3.08	0.11
Mfl04	104.793	22.9982	30.391	28.9925	23.8937	0.444426	0.0247836	0.16912	2.25015	46.3821	30.1345	28.8568	36.1047	18.2	14.0567	3.87	80.5	3.76	-17.6667	17.5833	0.41	0.34	0.49	0.41	0.34	0.49	0.375833	6.13	0.6525	0.598333	8.61	66.8	17.3	14.5	20.4	2	91.5	3.31	0.15
Mfl05	110.85	27.1167	30.0351	30.1485	24.9228	0.456251	0.040681	0.2114	4.34386	49.3425	34.0755	37.0391	41.1828	16.3	11.5533	3.2	78.2	3.68	-25.3333	26.25	0.35	0.26	0.44	0.35	0.26	0.44	0.3175	5.52	0.609167	0.559167	8.48	71.6	15.5	12.3	18.7	24	96.3	3.26	0.12
Mfl06	113.2	25.8833	36.4245	31.5827	20.6758	0.399933	0.0528394	0.243748	2.76637	36.5647	35.5442	11.7897	24.8342	17.6	12.96	3.34	77.8	4.36	-28.4167	27.5833	0.36	0.26	0.46	0.36	0.26	0.46	0.329167	5.57	0.605833	0.554167	8.71	71.3	17.1	13.8	20.6	6	96.4	3.51	0.12
Mfl07	111.1	29.8666	37.5249	30.3176	26.0738	0.391375	0.00779483	0.123545	2.8822	29.4959	29.1326	25.359	31.6476	16.3	11.225	3.24	75.6	3.48	-26.1667	25.6667	0.36	0.27	0.46	0.36	0.27	0.46	0.33	5.42	0.613333	0.5625	8.43	70.9	15.6	12.2	19.4	15	97.9	3.12	0.12
Mfl10	114.664	31.3709	31.5553	28.5398	19.2802	0.316132	0.257223	0.262368	1.68854	54.7954	38.0574	46.4267	44.8394	17.3	11.3858	3.7	69.3	3.12	-22	21.8333	0.43	0.33	0.52	0.43	0.33	0.52	0.388333	5.38	0.620833	0.5675	8.33	63.8	16.4	12.2	20.9	22	100	2.87	0.13
Mfl11	106.628	33.1596	32.9859	27.7864	25.2324	0.252632	0.891525	0.21616	5.11646	38.1033	31.2785	25.3599	40.9474	9.93	4.46	3.65	75.1	1.99	-24.8333	20.5833	0.43	0.32	0.52	0.43	0.32	0.52	0.391667	6.03	0.7075	0.646667	7.34	68.5	8.96	5.28	12.9	120	86.7	1.83	0.13
Mfl12	109.9	19.1415	26.6727	27.7542	23.196	0.302448	0.726925	0.275787	2.99704	56.9213	33.8191	39.8319	37.4214	24.6	21.6833	4.52	81.8	4.61	-22.5	17.75	0.47	0.36	0.55	0.47	0.36	0.55	0.429167	6.18	0.645	0.589167	9.58	58.1	23.5	21.1	26.3	0	100	4.59	0.12
Mfl13	109.112	24.0591	35.2195	33.289	24.9384	0.348924	0.538021	0.173332	3.76853	38.8936	32.5701	29.9109	37.6503	18.4	14.2025	3.39	78.3	3.97	-25.4167	27.1667	0.36	0.27	0.46	0.36	0.27	0.46	0.3325	5.63	0.6075	0.555833	8.86	71.4	18	15	21	2	97	3.73	0.13
Mfl14	109.967	25.8	35.1592	29.7669	24.8963	0.324994	0.620025	0.183567	3.46308	38.05	31.7527	30.1232	38.4731	16.8	12.4417	3.19	79.8	3.78	-26	28.3333	0.34	0.25	0.44	0.34	0.25	0.44	0.314167	5.62	0.6125	0.56	8.65	73.9	16.1	13.1	19.2	15	95.3	3.42	0.12
Mfl15	113.781	23.0097	27.0941	28.4541	24.0104	0.387716	1.64144	0.206523	5.52671	42.6737	28.9109	33.0679	36.8082	21.1	16.3342	3.69	74.7	5.04	-25.5833	23.4167	0.4	0.3	0.49	0.4	0.3	0.49	0.365833	5.71	0.6125	0.560833	9.1	66.6	20.4	17	24.1	0	99	4.01	0.14
Mfl16	114.363	23.3416	33.3855	28.1855	24.9754	0.291909	0.291529	0.240822	3.38116	37.3479	30.5037	26.2307	23.0046	21.5	16.6133	3.76	73.6	4.96	-25	23.3333	0.41	0.31	0.5	0.41	0.31	0.5	0.3725	5.72	0.614167	0.560833	9.1	65.8	20.6	17.2	24.6	0	99.1	3.98	0.13
Mfl17	122.393	29.8708	30.2991	29.6578	20.7027	0.519642	0.414737	0.314283	2.10811	60.7161	42.2971	43.8586	37.9126	20	19.8917	3.92	74.3	4.19	-25.4167	21.25	0.43	0.33	0.53	0.43	0.33	0.53	0.395833	6.02	0.6725	0.615	8.73	68.9	18.1	16.7	19.5	0	101	3.17	0.06
Mfl19	112.321	24.6344	29.3092	30.4366	24.0327	0.326615	0.406248	0.246533	2.39041	51.4323	34.2798	33.8716	35.9434	18.7	14.0975	3.35	76.9	4.52	-28.3333	26.3333	0.36	0.26	0.46	0.36	0.26	0.46	0.33	5.67	0.613333	0.56	8.87	72	18.3	15	21.7	1	97.1	3.72	0.12
Mfl20	117	30.4153	24.2076	30.2223	22.9669	0.484532	0.531369	0.345194	2.8752	66.8496	35.0725	52.651	39.8221	16.4	11.1017	3.66	74.9	3.87	-24.75	22.8333	0.42	0.31	0.51	0.42	0.31	0.51	0.381667	5.45	0.624167	0.570833	8.34	63.4	16.1	12.2	20.3	24	99.5	3.01	0.12
Mfl21	117.833	26.3949	27.4184	28.5267	23.2863	0.351165	0.654571	0.287342	4.13121	56.51	34.3815	35.5148	35.3249	17	11.9675	3.5	77.6	4.44	-30.3333	27.4167	0.38	0.27	0.49	0.38	0.27	0.49	0.349167	5.59	0.615	0.560833	8.57	68.5	16.4	12.6	20.1	19	96	3.29	0.11
Mfl22	117.576	26.2121	29.2016	31.8069	24.1445	0.509808	0.381098	0.302773	1.82814	49.5163	32.7169	36.5156	38.7987	17	11.9675	3.5	77.6	4.44	-30.3333	27.4167	0.38	0.27	0.49	0.38	0.27	0.49	0.349167	5.59	0.615	0.560833	8.57	68.5	16.4	12.6	20.1	19	96	3.29	0.11
Mfl23	120.262	27.1029	22.2742	28.1139	22.0617	0.432359	0.964797	0.36233	3.80637	68.7314	37.0923	52.8483	43.5271	19.1	16.2358	3.55	77	4.56	-30.1667	26.8333	0.39	0.27	0.5	0.39	0.27	0.5	0.356667	5.65	0.625	0.570833	8.68	66.3	17.7	15.3	20.3	1	99	3.39	0.11
Mfl26	114.221	29.0082	29.6684	33.9363	24.8377	0.35832	0.274042	0.284	1.57936	73.79	47.3259	44.8382	42.5376	17.4	12.0425	3.46	74.4	3.85	-26.5	25.5	0.39	0.29	0.49	0.39	0.29	0.49	0.355833	5.44	0.616667	0.561667	8.54	66.6	16.7	12.8	21.1	11	99.6	3.22	0.12
Mfl28	113.6	22.2811	28.8192	27.1081	22.7719	0.358777	0.333792	0.2815	1.80948	49.9859	34.4887	39.076	38.2868	22.7	18.125	3.87	75.3	5.3	-23.5833	22	0.41	0.32	0.5	0.41	0.32	0.5	0.3775	5.73	0.609167	0.5575	9.26	62.2	21.7	18.5	25.4	0	100	4.22	0.14
Mfl29	110.267	26.5666	34.5384	28.5352	24.3307	0.275971	0.406392	0.322854	2.5881	38.0578	32.8313	33.8653	40.0453	16.4	11.845	3.18	79.3	3.78	-25.8333	27.25	0.34	0.25	0.44	0.34	0.25	0.44	0.313333	5.55	0.608333	0.555	8.56	73.8	15.7	12.4	18.8	25	95.7	3.32	0.11
Mfl30	111.593	30.1186	31.1702	27.4623	22.1865	0.245155	0.378071	0.270501	2.28811	47.5881	35.8129	37.0349	39.594	15.2	10.06	3.35	74.8	3.18	-24	22.75	0.38	0.29	0.47	0.38	0.29	0.47	0.346667	5.48	0.626667	0.5725	8.25	70.5	14.6	11.1	18.5	30	96.7	2.86	0.11
Mfl31	121.174	27.8359	24.5408	30.5922	20.8934	0.305073	0.38214	0.264583	2.02237	64.1575	38.1864	58.4502	47.3885	22.2	22.1917	4	75.3	4.54	-25	22.9167	0.44	0.33	0.53	0.44	0.33	0.53	0.3975	6.07	0.665833	0.608333	9	68.1	19.6	18.4	20.9	0	100	3.56	0.06
Mfl32	119.655	28.2261	25.6181	26.2248	20.8288	0.255529	0.319611	0.259555	2.08176	50.3777	32.2389	47.6547	38.465	16.3	11.2942	3.53	76.8	4.57	-29.5	26.4167	0.39	0.28	0.5	0.39	0.28	0.5	0.360833	5.66	0.633333	0.578333	8.42	66.9	15.8	12.1	19.7	27	97.3	3.09	0.11
Mfl33	121.273	28.6443	26.6463	27.6668	21.5635	0.319814	0.717561	0.292375	2.36358	53.3012	34.3941	45.336	42.2833	19.7	17.6908	3.59	75.2	4.56	-28.25	24.75	0.4	0.28	0.5	0.4	0.28	0.5	0.364167	5.6	0.621667	0.569167	8.66	64.9	18	15.9	20	0	100	3.31	0.11
Mfl34	118.536	31.6742	27.8209	26.6612	21.7553	0.321652	0.561404	0.239077	1.45767	50.2571	31.3531	38.7966	38.3864	16.2	10.9558	3.75	75.6	3.54	-26.5833	22.4167	0.43	0.32	0.53	0.43	0.32	0.53	0.396667	5.43	0.63	0.576667	8.27	62.1	15.7	11.8	19.9	31	100	2.88	0.13
Mfl35	116.479	29.8552	25.9774	25.0087	20.7212	0.319968	0.439213	0.253473	1.214	69.1477	38.1064	42.8382	40.1908	17.5	12.11	3.6	74.4	4.17	-25.9167	23	0.41	0.3	0.5	0.41	0.3	0.5	0.3725	5.47	0.621667	0.566667	8.53	64.3	16.9	13.2	21	12	99.8	3.22	0.13
Mfl36	115.633	31.0334	27.9799	26.3801	21.8666	0.295766	0.309879	0.232838	1.61851	58.8292	35.541	42.1588	40.8531	17.1	11.2675	3.69	70.2	3.28	-23.6667	23	0.43	0.32	0.52	0.43	0.32	0.52	0.3875	5.4	0.623333	0.570833	8.31	63.9	16.2	12.1	20.7	25	99.8	2.85	0.12
Mfl37	118.139	24.4425	35.9891	26.1157	20.6202	0.297572	0.276832	0.249995	1.47734	63.4113	44.8643	38.5095	40.2551	22.1	19.2333	4.02	78.5	4.21	-24.4167	22.5833	0.44	0.33	0.53	0.44	0.33	0.53	0.395833	6.13	0.659167	0.6025	9.09	61	20.5	18.1	23.3	0	99.6	3.91	0.1
Mfl38	115.277	22.8169	33.9579	27.3214	21.9509	0.333879	0.531	0.205095	1.0874	47.3433	36.953	33.0918	38.2826	24.2	21.6917	4.29	76.4	4.63	-23.5	22.1667	0.46	0.35	0.56	0.46	0.35	0.56	0.416667	6.29	0.6675	0.61	9.38	61.3	22.5	20.2	24.9	0	100	4.19	0.06
Mfl39	116.284	25.85	30.3617	26.2009	20.7969	0.238034	0.912274	0.420899	2.02773	53.0665	34.9392	36.6985	40.2144	18.3	13.2808	3.57	77	4.51	-27.8333	25.75	0.39	0.28	0.49	0.39	0.28	0.49	0.355	5.6	0.6125	0.56	8.72	67.3	17.6	13.9	21.3	8	96.6	3.49	0.12
Mfl40	115.804	31.209	32.577	26.7211	21.9852	0.24941	0.502364	0.368677	1.1427	59.1231	41.8586	39.269	40.622	17.1	11.2675	3.69	70.2	3.28	-23.6667	23	0.43	0.32	0.52	0.43	0.32	0.52	0.3875	5.4	0.623333	0.570833	8.31	63.9	16.2	12.1	20.7	25	99.8	2.85	0.12
Mfl41	115.856	25.8328	33.0232	26.6313	21.4108	0.297341	0.615228	0.381222	1.04869	56.5072	41.5609	37.8697	40.1951	18.5	13.5483	3.55	76.1	4.49	-27.5833	25.4167	0.39	0.28	0.48	0.39	0.28	0.48	0.350833	5.55	0.6075	0.553333	8.76	67.3	17.9	14.3	21.7	7	97.1	3.56	0.12
Mfl42	114.153	26.5836	25.5316	26.3452	22.0502	0.292711	1.4863	0.410977	2.89088	65.9607	38.3461	28.5131	39.3769	18	13.1333	3.33	76.1	4.2	-29.0833	27.1667	0.36	0.26	0.46	0.36	0.26	0.46	0.331667	5.54	0.609167	0.556667	8.74	71.4	17.4	14	21.1	7	97.7	3.5	0.11
Mfl43	119.528	25.6189	29.2845	27.0307	23.6976	0.222485	0.641991	0.380466	0.984658	49.3401	32.247	37.2763	38.7652	21.9	20.0917	3.63	79	4.45	-27.6667	24.25	0.39	0.28	0.49	0.39	0.28	0.49	0.356667	5.66	0.611667	0.56	9	64.9	19.8	17.6	22.2	0	99.4	3.77	0.12
Mlu01	113.032	28.1847	34.4764	28.8752	26.3641	0.205587	0.211414	0.170851	2.23639	36.3665	26.2537	19.9004	29.5412	17.6	12.4125	3.36	75.7	3.97	-28.5	27.6667	0.37	0.26	0.47	0.37	0.26	0.47	0.3375	5.4	0.605833	0.5525	8.62	67.7	16.9	13.1	21.1	9	99.3	3.36	0.13
Mlu02	112.6	29.5546	42.6803	28.1251	28.3097	0.349687	0.699941	0.273483	2.56449	27.3485	26.5702	14.4003	31.8084	17	11.775	3.44	77.7	3.58	-22.75	24.25	0.38	0.3	0.48	0.38	0.3	0.48	0.350833	5.34	0.603333	0.551667	8.53	66.8	16.4	12.5	20.6	7	100	3.29	0.13
Mlu04	112.325	28.8487	42.894	27.7504	26.7435	0.367117	0.313707	0.116875	3.43791	28.4313	29.0016	15.1474	31.3694	17.6	12.3917	3.29	76.7	3.85	-26.75	26.25	0.36	0.27	0.46	0.36	0.27	0.46	0.3325	5.35	0.6	0.548333	8.64	68.9	16.9	13.2	21	5	99.8	3.42	0.12
Mlu05	116.085	29.6575	40.4998	31.2127	29.2652	0.331596	0.316774	0.0930004	3.5434	29.6646	29.1291	16.696	33.2537	17.5	12.11	3.6	74.4	4.17	-25.9167	23	0.41	0.3	0.5	0.41	0.3	0.5	0.3725	5.47	0.621667	0.566667	8.53	64.3	16.9	13.2	21	12	99.8	3.22	0.13
Mlu06	111.775	29.11	41.9753	26.6135	28.8138	0.380697	0.457056	0.132246	4.07695	27.2491	27.0425	11.4477	28.3611	16.3	11.225	3.24	75.6	3.48	-26.1667	25.6667	0.36	0.27	0.46	0.36	0.27	0.46	0.33	5.42	0.613333	0.5625	8.43	70.9	15.6	12.2	19.4	15	97.9	3.12	0.12
Mlu07	111.775	29.1101	44.906	30.0391	28.4972	0.303544	0.278378	0.122959	4.67598	28.7648	28.3266	20.1527	34.5584	16.3	11.225	3.24	75.6	3.48	-26.1667	25.6667	0.36	0.27	0.46	0.36	0.27	0.46	0.33	5.42	0.613333	0.5625	8.43	70.9	15.6	12.2	19.4	15	97.9	3.12	0.12
Mlu09	113.433	29.0562	45.8911	29.8547	27.8746	0.376537	0.451587	0.131394	2.56913	29.0599	31.9242	16.6835	29.9508	17.3	11.985	3.45	76	3.69	-24.25	24.75	0.39	0.29	0.48	0.39	0.29	0.48	0.351667	5.35	0.605833	0.5525	8.54	66.4	16.6	12.7	20.8	10	99.9	3.25	0.12
Mlu10	113.931	29.7281	41.9519	32.0282	27.6816	0.401689	0.40122	0.251688	1.8952	37.6894	37.0697	22.5609	33.8973	17.3	11.985	3.45	76	3.69	-24.25	24.75	0.39	0.29	0.48	0.39	0.29	0.48	0.3525	5.35	0.605833	0.5525	8.54	66.4	16.6	12.7	20.8	10	99.9	3.25	0.12
Mlu11	116.398	29.8259	38.068	33.8798	31.1026	0.481262	0.371036	0.255683	1.88959	36.0932	36.4615	32.7558	40.2739	17.5	12.11	3.6	74.4	4.17	-25.9167	23	0.41	0.3	0.5	0.41	0.3	0.5	0.3725	5.47	0.621667	0.566667	8.53	64.3	16.9	13.2	21	12	99.8	3.22	0.13
Mlu12	115.98	29.7992	40.3723	29.8716	29.8031	0.472219	0.539	0.201309	2.71847	28.7891	29.2139	21.0792	32.361	17.5	12.1217	3.49	74	4.02	-27.3333	25.0833	0.39	0.29	0.49	0.39	0.29	0.49	0.36	5.46	0.619167	0.566667	8.54	66.4	16.9	13	21.1	11	99.7	3.21	0.12
Mlu13	113.138	29.3517	39.8431	28.9695	30.4471	0.50977	0.722481	0.138413	1.63032	30.357	29.5055	23.3196	31.2399	17.3	11.985	3.45	76	3.69	-24.25	24.75	0.39	0.29	0.48	0.39	0.29	0.48	0.351667	5.35	0.605833	0.5525	8.54	66.4	16.6	12.7	20.8	10	99.9	3.25	0.12
Mlu14	112.888	29.8205	43.0105	30.1855	28.0098	0.324667	0.745009	0.186297	3.12967	31.0891	30.9502	18.5485	34.5011	17	11.775	3.44	77.7	3.58	-22.75	24.25	0.38	0.3	0.48	0.38	0.3	0.48	0.350833	5.34	0.603333	0.551667	8.53	66.8	16.4	12.5	20.6	7	100	3.29	0.13
Mlu15	120.806	32.9881	41.7833	27.6334	29.1691	0.14732	0.126338	0.124625	2.09951	33.9137	31.2914	21.2425	36.1314	15.7	11.5742	3.93	76.5	3.28	-22.9167	20.1667	0.46	0.35	0.55	0.46	0.35	0.55	0.42	5.54	0.646667	0.5925	8.12	58.8	15.1	11.8	18.6	20	101	2.66	0.15
Mlu17	118.849	32.0705	39.976	31.5779	26.1218	0.327952	0.386944	0.105497	2.22488	31.5943	30.7554	22.7625	36.8839	16.6	10.85	3.88	71.6	3.07	-22.75	19.6667	0.45	0.35	0.55	0.45	0.35	0.55	0.415833	5.43	0.636667	0.580833	8.21	60.9	15.8	11.6	20.2	36	101	2.71	0.14
Mlu18	112.365	28.8416	40.7579	30.8035	27.0959	0.221171	0.210621	0.150999	2.94548	27.4216	27.1948	16.5488	27.1427	17.6	12.3917	3.29	76.7	3.85	-26.75	26.25	0.36	0.27	0.46	0.36	0.27	0.46	0.3325	5.35	0.6	0.548333	8.64	68.9	16.9	13.2	21	5	99.8	3.42	0.12
Mlu19	114.325	30.4609	39.8075	33.264	28.7529	0.183707	0.123258	0.151632	3.31816	33.6756	30.6557	20.5829	30.6271	17.3	11.7317	3.67	73	3.48	-22.4167	23	0.42	0.32	0.51	0.42	0.32	0.51	0.3825	5.38	0.615833	0.5625	8.42	63.5	16.5	12.5	20.9	14	100	3.07	0.13
Mlu20	116.297	28.6326	31.2177	33.7015	27.8019	0.281228	0.296077	0.207804	1.42128	51.6355	38.716	29.0981	37.0022	17.8	12.6808	3.61	75.3	4.44	-26.0833	23.4167	0.4	0.3	0.5	0.4	0.3	0.5	0.368333	5.42	0.6075	0.555833	8.6	63.7	17.3	13.7	21.1	9	99.4	3.36	0.12
Mlu21	118.405	31.3795	30.848	32.2162	25.9883	0.348858	0.325094	0.24995	1.53586	47.0943	34.4122	30.8833	37.7735	16.2	10.9558	3.75	75.6	3.54	-26.5833	22.4167	0.43	0.32	0.53	0.43	0.32	0.53	0.396667	5.43	0.63	0.576667	8.27	62.1	15.7	11.8	19.9	31	100	2.88	0.13
Mlu22	117.061	30.4904	32.4976	34.5568	29.1233	0.308207	0.307172	0.186974	1.43101	43.8212	35.2293	19.6526	35.013	16.4	11.1017	3.66	74.9	3.87	-24.75	22.8333	0.42	0.31	0.51	0.42	0.31	0.51	0.381667	5.45	0.624167	0.570833	8.34	63.4	16.1	12.2	20.3	24	99.5	3.01	0.12
Mlu23	115.41	29.2118	34.2137	32.7458	28.1388	0.258805	0.29121	0.181538	2.13541	40.5346	34.1879	29.9865	36.7947	17.5	12.1217	3.49	74	4.02	-27.3333	25.0833	0.39	0.29	0.49	0.39	0.29	0.49	0.36	5.46	0.619167	0.566667	8.54	66.4	16.9	13	21.1	11	99.7	3.21	0.12
Mlu25	112.356	28.847	36.508	30.7084	25.927	0.226599	0.296042	0.24646	3.12144	40.5561	31.6294	24.2368	34.1268	17.6	12.3917	3.29	76.7	3.85	-26.75	26.25	0.36	0.27	0.46	0.36	0.27	0.46	0.3325	5.35	0.6	0.548333	8.64	68.9	16.9	13.2	21	5	99.8	3.42	0.12
Mlu26	118.847	32.0728	29.7278	30.7588	25.1035	0.310893	0.361925	0.3577	2.25265	73.8966	46.2147	42.6326	42.9462	16.6	10.85	3.88	71.6	3.07	-22.75	19.6667	0.45	0.35	0.55	0.45	0.35	0.55	0.415833	5.43	0.636667	0.580833	8.21	60.9	15.8	11.6	20.2	36	101	2.71	0.14
Mlu27	117.084	34.8218	28.4682	34.3572	25.6609	0.440131	0.327071	0.217072	2.10729	43.468	34.1754	36.8388	41.3096	17	9.92417	4.11	60.6	2.24	-19.0833	15.6667	0.49	0.4	0.57	0.49	0.4	0.57	0.45	5.44	0.651667	0.595	8	57.4	15.6	10.9	20.4	61	100	2.31	0.14
Mlu28	118.211	30.1023	31.0984	32.6715	25.4079	0.325044	0.567516	0.257884	1.64238	41.0527	33.0685	30.5216	37.5067	16.1	10.9492	3.61	75.5	3.93	-28.5833	24	0.41	0.29	0.51	0.41	0.29	0.51	0.375833	5.51	0.631667	0.578333	8.32	64.5	15.8	12	19.9	31	99.3	2.97	0.12
Mlu29	116.774	28.9331	32.102	32.3751	26.0058	0.488593	0.476	0.207732	1.40573	39.9197	34.5253	35.6947	40.5325	17.8	12.6808	3.61	75.3	4.44	-26.0833	23.4167	0.4	0.3	0.5	0.4	0.3	0.5	0.368333	5.42	0.6075	0.555833	8.6	63.7	17.3	13.7	21.1	9	99.4	3.36	0.12
Mpu02	124.122	41.3024	34.4928	31.523	24.8564	0.222799	0.358329	0.50424	2.39532	63.9112	45.0065	35.5351	39.9295	7.64	1.26417	4.04	60.2	2.22	-13.6667	13.0833	0.54	0.46	0.61	0.54	0.46	0.61	0.491667	5.46	0.710833	0.65	7.03	57.7	7.31	2.86	11.7	150	97.6	1.53	0.14
Mpu03	124.05	40.4333	31.6847	31.3438	25.5159	0.284569	0.304593	0.578786	1.65991	62.0225	45.2153	41.6076	42.6783	8.97	2.7625	3.96	61.2	2.35	-15	15.5	0.52	0.44	0.6	0.52	0.44	0.6	0.479167	5.51	0.7075	0.6475	7.13	57.2	8.49	4.14	12.9	140	98.4	1.63	0.14
Mpu04	124.35	40.1167	34.2745	33.5945	25.3498	0.213353	0.235178	0.542345	1.71145	50.2271	37.9367	40.8565	43.6844	8.97	2.7625	3.96	61.2	2.35	-15	15.5	0.52	0.44	0.6	0.52	0.44	0.6	0.479167	5.51	0.7075	0.6475	7.13	57.2	8.49	4.14	12.9	140	98.4	1.63	0.14
Mpu05	123.183	41.071	33.765	31.2187	24.4778	0.289275	0.291004	0.243254	0.965193	69.6212	50.3211	46.3242	47.4698	9.07	2.45583	4.17	56.1	2.07	-14.75	12.6667	0.55	0.47	0.62	0.55	0.47	0.62	0.505	5.48	0.7125	0.6525	7.11	54.7	8.4	3.9	12.9	139	99.1	1.57	0.16
Msa01	110.775	30.0291	42.0379	32.2571	26.983	0.223324	0.245683	0.12323	3.65063	27.4694	27.2786	13.885	30.5892	13.4	8.47583	3.34	77.1	3.15	-23.9167	24.0833	0.38	0.29	0.47	0.38	0.29	0.47	0.344167	5.61	0.64	0.585	8.01	71.7	12.7	9.43	16.3	55	93.2	2.63	0.12
Msa02	107.191	33.2726	44.1501	32.2373	29.9476	0.296044	0.290609	0.109046	3.72439	27.7047	27.9567	10.5018	28.911	10.2	4.885	3.73	76.2	2.03	-23.25	20.6667	0.44	0.34	0.53	0.44	0.34	0.53	0.4025	5.98	0.7025	0.643333	7.38	67.4	9.27	5.57	13.1	115	88.5	1.93	0.12
Msa04	110.612	31.7433	43.9461	29.7832	26.187	0.348373	0.309007	0.184015	2.32889	39.6322	36.6555	9.94885	16.6722	12.5	7.3475	3.41	76	2.88	-25.9167	23	0.39	0.29	0.48	0.39	0.29	0.48	0.356667	5.73	0.659167	0.601667	7.86	72	11.7	8.26	15.4	78	92.4	2.41	0.1
Msa06	106.746	34.0777	36.7265	30.3265	29.5236	0.454958	0.477578	0.229436	2.48086	41.52	37.5077	30.3377	40.5996	9.68	3.42833	3.9	69.8	1.65	-21.1667	18.3333	0.47	0.37	0.55	0.47	0.37	0.55	0.426667	5.92	0.704167	0.644167	7.08	62.8	8.17	4.12	12.3	137	84.7	1.55	0.14
Msa09	108.15	33.9718	35.5245	30.436	28.3238	0.167513	0.156857	0.19667	1.59506	45.6157	36.8546	29.2969	38.172	10.8	5.37	3.76	74.9	2.07	-22.75	19.9167	0.44	0.34	0.53	0.44	0.34	0.53	0.405833	5.85	0.6875	0.6275	7.47	66.7	9.76	6.05	13.5	110	89.7	1.98	0.12
Msa10	112.102	36.1583	30.9239	32.0011	27.3985	0.350913	0.392728	0.213001	1.67153	54.5767	39.1634	35.7888	41.5009	11.3	4.30167	4.36	58.3	1.47	-17.3333	13.75	0.54	0.44	0.61	0.54	0.44	0.61	0.491667	5.78	0.704167	0.643333	7.12	57.6	9.7	5.35	13.9	128	90.6	1.51	0.13
Msa11	111.91	36.8878	31.571	32.9601	27.9942	0.297766	0.339645	0.19524	2.30544	47.2626	37.0879	31.2776	38.2624	10.8	3.95083	4.32	61.5	1.39	-17.1667	14.5833	0.53	0.44	0.61	0.53	0.44	0.61	0.486667	5.77	0.7025	0.643333	7.11	58	9.09	4.84	13.1	133	90.1	1.51	0.14
Msa12	115.801	31.2049	33.0374	32.7687	28.0402	0.297781	0.229282	0.203124	2.49671	51.9229	38.969	33.6177	36.206	17.1	11.2675	3.69	70.2	3.28	-23.6667	23	0.43	0.32	0.52	0.43	0.32	0.52	0.3875	5.4	0.623333	0.570833	8.31	63.9	16.2	12.1	20.7	25	99.8	2.85	0.12
Msa13	113.183	36.2909	27.8178	32.0969	27.108	0.373746	0.439524	0.377541	2.1343	73.0868	44.6088	46.0533	39.9196	12.6	5.81083	4.33	55.6	1.54	-17	14.8333	0.53	0.44	0.61	0.53	0.44	0.61	0.4875	5.7	0.695833	0.636667	7.33	57.9	11.3	7.05	15.6	111	93.4	1.64	0.14
Msa14	124.283	40.1833	28.6145	33.1528	23.5515	0.336096	0.337	0.299445	1.63728	63.4185	41.7874	43.6987	45.3209	8.97	2.7625	3.96	61.2	2.35	-15	15.5	0.52	0.44	0.6	0.52	0.44	0.6	0.479167	5.51	0.7075	0.6475	7.13	57.2	8.49	4.14	12.9	140	98.4	1.63	0.14
Msa15	123.917	42.35	28.2908	31.6147	24.4315	0.344148	0.405241	0.324387	1.89568	63.0384	41.3156	37.1116	42.619	8.84	1.85167	4.17	53.2	1.77	-13.75	12.1667	0.56	0.48	0.63	0.56	0.48	0.63	0.510833	5.38	0.7075	0.6475	7.08	53.9	8.01	3.38	12.5	146	99.3	1.5	0.17
Msa16	126.983	41.85	24.6274	27.8219	28.1767	0.377831	0.519924	0.299034	2.12074	59.7903	36.0373	36.2618	33.4844	4.34	-2.27333	3.93	68.9	2.36	-13.25	14.0833	0.52	0.46	0.6	0.52	0.46	0.6	0.479167	5.43	0.710833	0.65	6.8	61.3	4.21	-0.49	8.74	171	93.5	1.36	0.15
Msa17	121.8	39.0333	26.3009	28.942	27.2891	0.324954	0.361971	0.241341	1.77792	61.7526	36.5582	36.326	38.2455	12.6	11.8983	4.41	65.9	1.67	-13.1667	11.4167	0.56	0.48	0.62	0.56	0.48	0.62	0.510833	5.72	0.713333	0.6525	7.44	58	10.9	9.07	12.7	73	101	1.76	0.06
Msa18	124.783	40.8167	20.0799	23.0073	28.1864	0.395666	0.584789	0.374313	2.61804	63.1277	31.1726	45.8112	32.7164	8.97	2.7625	3.96	61.2	2.35	-15	15.5	0.52	0.44	0.6	0.52	0.44	0.6	0.479167	5.51	0.7075	0.648333	7.13	57.2	8.49	4.14	12.9	140	98.4	1.63	0.14
Msa19	125.85	42.9333	23.6926	26.2786	28.735	0.372831	0.479229	0.315174	2.74298	61.1621	35.7673	42.921	35.7217	6.07	-0.490833	4.02	61.2	2.05	-13.75	12.75	0.54	0.47	0.61	0.54	0.47	0.61	0.494167	5.39	0.713333	0.651667	6.93	58.1	5.94	1.35	10.4	158	96.5	1.43	0.16
Msa20	124.7	43.0833	26.3624	28.0432	27.3793	0.319994	0.369211	0.281985	1.86547	67.7449	40.0717	39.0299	39.9611	7.74	0.713333	4.13	54.1	1.63	-12.25	11	0.56	0.49	0.62	0.56	0.49	0.62	0.5125	5.36	0.714167	0.654167	6.98	54.2	7.07	2.39	11.6	152	98.8	1.43	0.18
Msa21	120.05	40.5666	25.5687	29.4877	28.1574	0.302472	0.424582	0.279061	2.99398	68.0765	39.8093	44.1357	38.2713	11.2	5.65583	4.31	53.9	1.5	-12.25	10.3333	0.56	0.49	0.62	0.56	0.49	0.62	0.513333	5.49	0.700833	0.640833	7.22	52.3	9.66	5.99	13.4	121	99.6	1.59	0.14
Msa22	112.544	37.4396	29.742	31.3942	27.2642	0.272401	0.267378	0.222041	2.30338	56.1417	38.6255	34.8958	37.5743	9.75	2.48667	4.46	58.5	1.36	-15.9167	12.8333	0.56	0.47	0.63	0.56	0.47	0.63	0.511667	5.79	0.7125	0.651667	6.83	53.7	7.93	3.39	12.2	143	89.1	1.34	0.13
Msa23	112.431	35.4859	27.139	27.2139	26.1835	0.307288	0.429781	0.24652	2.78017	65.9872	41.1937	39.0593	36.5943	13.7	6.93417	4.18	57.6	1.69	-19.75	16.6667	0.51	0.41	0.59	0.51	0.41	0.59	0.465	5.76	0.695	0.635833	7.52	62	12.2	8.06	16.3	97	93.6	1.79	0.13
Msa24	111.718	36.5843	25.4627	31.4531	26.1088	0.290556	0.386431	0.285929	2.31645	78.4855	44.7558	42.173	38.0691	10.8	3.95083	4.32	61.5	1.39	-17.1667	14.5833	0.53	0.44	0.61	0.53	0.44	0.61	0.486667	5.77	0.7025	0.643333	7.11	58	9.09	4.84	13.1	133	90.1	1.51	0.14
Msa25	113.361	37.0891	26.0649	31.1153	26.7555	0.357013	0.39379	0.328981	1.61401	67.3684	41.4082	45.2529	40.1247	11.6	4.56417	4.41	53.8	1.44	-15.25	12.6667	0.55	0.47	0.62	0.55	0.47	0.62	0.503333	5.68	0.7025	0.643333	7.18	57.2	10	5.69	14.3	127	92.2	1.47	0.13
Msa26	113.731	37.5796	25.1201	28.5646	28.1377	0.411795	0.289498	0.302506	2.30886	62.1645	38.8596	38.2749	36.4899	11.6	4.56417	4.41	53.8	1.44	-15.25	12.6667	0.55	0.47	0.62	0.55	0.47	0.62	0.503333	5.68	0.7025	0.643333	7.18	57.2	10	5.69	14.3	127	92.2	1.47	0.13
Msa27	111.489	36.0872	25.6669	27.6232	25.906	0.356946	0.25699	0.264485	1.46344	60.9975	37.0938	42.8771	38.5894	10.8	3.95083	4.32	61.5	1.39	-17.1667	14.5833	0.53	0.44	0.61	0.53	0.44	0.61	0.486667	5.77	0.7025	0.643333	7.11	58	9.09	4.84	13.1	133	90.1	1.51	0.14
Msa28	111.482	35.6542	27.8159	28.9507	25.847	0.374398	0.25615	0.278209	2.07015	62.233	40.0897	42.2764	39.1731	12.9	6.28167	4.14	61.2	1.62	-18.75	16.25	0.5	0.41	0.58	0.5	0.41	0.58	0.459167	5.69	0.685	0.628333	7.41	61	11.2	7.19	15	111	92.6	1.76	0.14
Msa29	112.233	35.6864	30.3653	30.8117	26.1335	0.461437	0.293592	0.307956	2.5187	64.9692	43.9956	35.8679	37.679	13.7	6.93417	4.18	57.6	1.69	-19.75	16.6667	0.51	0.41	0.59	0.51	0.41	0.59	0.465	5.76	0.695	0.635833	7.52	62	12.2	8.06	16.3	97	93.6	1.79	0.13
Msa31	114.901	31.8178	27.7833	30.4744	29.3296	0.44413	0.303921	0.206126	1.62667	52.9032	37.2848	41.2799	41.6866	17.3	11.3858	3.7	69.3	3.12	-22	21.8333	0.43	0.33	0.52	0.43	0.33	0.52	0.388333	5.38	0.620833	0.5675	8.33	63.8	16.4	12.2	20.9	22	100	2.87	0.13
Msa32	113.772	36.2645	28.7281	33.6869	25.1987	0.537524	0.404308	0.274327	2.45441	57.84	42.0579	47.5651	45.4451	12.6	5.81083	4.33	55.6	1.54	-17	14.8333	0.53	0.44	0.61	0.53	0.44	0.61	0.4875	5.7	0.695833	0.636667	7.33	57.9	11.3	7.05	15.6	111	93.4	1.64	0.14
Msa33	117.077	34.8143	26.048	31.9848	27.3544	0.355599	0.408234	0.253247	1.94154	65.5914	40.6502	42.618	41.6192	17	9.92417	4.11	60.6	2.24	-19.0833	15.6667	0.49	0.4	0.57	0.49	0.4	0.57	0.45	5.44	0.651667	0.595	8	57.4	15.6	10.9	20.4	61	100	2.31	0.14
Msa34	118.532	31.6742	28.8242	34.7971	26.6107	0.391381	0.416703	0.265625	2.0856	56.3172	39.9766	45.5574	44.9889	16.2	10.9558	3.75	75.6	3.54	-26.5833	22.4167	0.43	0.32	0.53	0.43	0.32	0.53	0.396667	5.43	0.63	0.576667	8.27	62.1	15.7	11.8	19.9	31	100	2.88	0.13
Msa35	117.515	31.7845	27.6165	32.2026	26.6032	0.371129	0.443312	0.267575	2.27283	57.4841	39.8216	44.981	41.7127	16.3	10.98	3.7	75.4	3.48	-25.4167	21.6667	0.43	0.32	0.52	0.43	0.32	0.52	0.39	5.39	0.624167	0.571667	8.31	63	15.8	11.9	20	29	100	2.89	0.14
Msa36	115.723	31.1739	26.0729	29.189	26.9158	0.441799	0.486115	0.393651	1.27729	41.8122	31.6198	41.363	37.5649	17.1	11.2675	3.69	70.2	3.28	-23.6667	23	0.43	0.32	0.52	0.43	0.32	0.52	0.3875	5.4	0.623333	0.570833	8.31	63.9	16.2	12.1	20.7	25	99.8	2.85	0.12
Msa37	107.73	35.3204	34.0939	29.6233	26.6415	0.225409	0.404753	0.471539	2.39074	47.3445	37.1525	37.562	39.9966	10.4	3.73167	4.13	66.7	1.38	-22.1667	16.8333	0.5	0.39	0.59	0.5	0.39	0.59	0.459167	5.83	0.7	0.6425	7.06	59.7	8.49	4.3	12.5	139	86.6	1.49	0.16
Msi01	111.573	24.5969	33.1997	27.9509	23.5716	0.424799	0.613279	0.147549	4.56425	49.6637	37.3236	33.044	33.799	18.5	14.065	3.36	77.5	4.33	-26.8333	27	0.36	0.26	0.46	0.36	0.26	0.46	0.329167	5.61	0.605833	0.553333	8.86	71.2	18.1	14.9	21.5	1	97.1	3.73	0.12
Msi02	108.45	26	27.6318	28.5671	27.4146	0.286663	0.426009	0.163943	1.86174	39.7592	25.4194	32.9142	38.9831	15.1	10.78	3.14	81.9	3.43	-25.75	25.0833	0.34	0.25	0.43	0.34	0.25	0.43	0.3075	5.57	0.608333	0.558333	8.38	75.7	14.2	11.2	17.2	34	92.9	3.08	0.11
Msi03	104.998	23.3989	33.3872	28.4197	24.8148	0.378801	0.434498	0.156109	1.71824	52.7237	34.9567	30.8609	32.6498	16.6	12.3167	4.27	82.1	3.31	-15.6667	16.4167	0.46	0.39	0.53	0.46	0.39	0.53	0.42	6.17	0.663333	0.606667	8.19	61.3	15.2	12.3	18.4	12	88.1	2.87	0.15
Msi04	113.901	29.7247	34.4493	35.5966	26.7631	0.399562	0.900978	0.163417	1.67159	52.0574	40.4061	23.4355	37.1937	17.3	11.985	3.45	76	3.69	-24.25	24.75	0.39	0.29	0.48	0.39	0.29	0.48	0.3525	5.35	0.605833	0.5525	8.54	66.4	16.6	12.7	20.8	10	99.9	3.25	0.12
Msi05	110.85	27.1167	26.9717	31.9961	28.3451	0.354706	0.236426	0.167166	1.69136	49.1572	30.7735	34.6517	37.0307	16.3	11.5533	3.2	78.2	3.68	-25.3333	26.25	0.35	0.26	0.44	0.35	0.26	0.44	0.3175	5.52	0.609167	0.559167	8.48	71.6	15.5	12.3	18.7	24	96.3	3.26	0.12
Msi06	114.878	31.7334	35.4773	34.0569	27.4634	0.387212	0.731259	0.160843	2.73772	52.2895	43.8913	37.4029	45.6222	17.3	11.3858	3.7	69.3	3.12	-22	21.8333	0.43	0.33	0.52	0.43	0.33	0.52	0.388333	5.38	0.620833	0.5675	8.33	63.8	16.4	12.2	20.9	22	100	2.87	0.13
Msi08	114.074	31.8395	34.1108	33.3303	26.0578	0.226455	0.22554	0.161053	1.77931	53.7858	42.3222	34.5593	38.4269	17.3	11.3858	3.7	69.3	3.12	-22	21.8333	0.43	0.33	0.52	0.43	0.33	0.52	0.388333	5.38	0.620833	0.5675	8.33	63.8	16.4	12.2	20.9	22	100	2.87	0.13
Msi09	104.693	23.0408	30.1157	28.5151	23.8664	0.355652	0.551974	0.255042	1.65229	39.9188	28.7237	28.0823	28.4868	16.6	12.3167	4.27	82.1	3.31	-15.6667	16.4167	0.46	0.39	0.53	0.46	0.39	0.53	0.42	6.17	0.663333	0.606667	8.19	61.3	15.2	12.3	18.4	12	88.1	2.87	0.15
Msi10	107.992	25.0686	27.4009	25.0418	24.0898	0.205032	0.546855	0.243788	2.5137	48.1132	28.6537	26.1226	26.2149	15.6	11.3725	3.34	82.8	3.38	-24.75	24.4167	0.36	0.27	0.45	0.36	0.27	0.45	0.329167	5.67	0.616667	0.564167	8.45	74.9	14.6	11.8	17.5	26	92.3	3.12	0.12
Msi11	111.898	33.5707	34.7578	34.2666	26.0051	0.268039	0.1756	0.201513	1.87381	48.6753	38.5914	33.3847	37.2744	14.1	8.0275	3.85	65.8	2.17	-23.5833	19.5833	0.46	0.35	0.55	0.46	0.35	0.55	0.416667	5.71	0.673333	0.615833	7.81	67.2	12.9	9.09	16.8	75	94.8	2.19	0.12
Msi12	116.983	30.3235	35.0129	34.6419	26.0764	0.254428	0.39519	0.228067	3.06818	46.9292	39.0219	34.612	40.7208	16.6	11.19	3.63	74.3	3.81	-24.1667	23	0.42	0.31	0.51	0.42	0.31	0.51	0.3775	5.44	0.623333	0.57	8.38	64.6	16.1	12.3	20.4	23	99.4	3.01	0.12
Msi13	107.044	28.9395	33.524	29.2336	26.2413	0.227317	0.303868	0.18404	2.86018	40.7378	30.8401	28.1873	32.3146	13.8	9.75083	2.88	82.8	3.07	-26.8333	28.75	0.31	0.23	0.4	0.31	0.23	0.4	0.285	5.52	0.615833	0.560833	8.18	76.7	12.9	10	15.8	47	91.6	2.82	0.11
Msi14	121.781	39.1149	36.3459	33.0062	27.7931	0.271466	0.234453	0.18688	2.45773	53.9693	42.4235	42.7514	40.3699	12.6	11.8983	4.41	65.9	1.67	-13.1667	11.4167	0.56	0.48	0.62	0.56	0.48	0.62	0.510833	5.72	0.713333	0.6525	7.44	58	10.9	9.07	12.7	73	101	1.76	0.06
Msi15	106.834	34.1962	37.6106	29.5553	27.6404	0.263238	0.25889	0.179669	2.21054	47.3364	38.3334	32.6831	38.0268	9.68	3.42833	3.9	69.8	1.65	-21.1667	18.3333	0.47	0.37	0.55	0.47	0.37	0.55	0.426667	5.92	0.704167	0.644167	7.08	62.8	8.17	4.12	12.3	137	84.7	1.55	0.14
Msi16	105.457	28.6241	32.0853	29.3078	25.6377	0.282511	0.581339	0.227706	4.44432	43.3395	32.8859	25.4444	39.2567	16	11.3067	3.06	78.5	2.84	-26.4167	29.1667	0.33	0.24	0.43	0.33	0.24	0.43	0.305	5.67	0.633333	0.578333	8.29	74.1	14.3	11.2	17.6	29	91.8	2.84	0.12
Msi17	109.783	26.15	32.8449	29.961	22.3853	0.28787	0.656287	0.19737	3.05127	43.3277	32.8597	23.6104	37.0719	15.8	11.3167	3.11	80.3	3.61	-26.4167	26.8333	0.34	0.24	0.43	0.34	0.24	0.43	0.306667	5.54	0.608333	0.555833	8.47	74.6	15	11.8	18	32	94.4	3.21	0.11
Msi18	106.734	29.6984	29.4702	28.5764	24.5459	0.276872	0.770703	0.227384	3.4204	44.1265	28.5466	26.1947	36.2395	16.2	11.7608	3.06	77.5	2.82	-27.3333	27.9167	0.33	0.24	0.43	0.33	0.24	0.43	0.305	5.52	0.619167	0.566667	8.41	74.2	15	12.1	18	19	94.7	3.02	0.13
Msi19	105.602	27.8473	29.1827	25.9954	25.1955	0.225257	0.644488	0.189307	4.36852	40.2769	26.951	24.71	37.5284	14.7	9.98083	3.29	80.3	2.85	-23	26.5833	0.36	0.27	0.46	0.36	0.27	0.46	0.3275	5.89	0.655	0.599167	8.01	71.4	12.9	9.65	16.4	43	87.5	2.54	0.12
Msi20	113.956	26.1028	26.7179	28.5344	22.3808	0.329861	1.97555	0.231413	4.66423	53.0568	35.7737	30.9322	37.5172	17.5	12.6992	3.35	77.1	4.07	-28	28.0833	0.36	0.26	0.46	0.36	0.26	0.46	0.330833	5.5	0.603333	0.551667	8.67	69.8	16.9	13.6	20.4	8	97.2	3.46	0.12
Msi21	107.203	33.2724	32.9899	30.9329	27.805	0.302475	0.516895	0.181038	2.25313	46.4048	36.6621	24.7193	32.9605	10.2	4.885	3.73	76.2	2.03	-23.25	20.6667	0.44	0.34	0.53	0.44	0.34	0.53	0.4025	5.98	0.7025	0.643333	7.38	67.4	9.27	5.57	13.1	115	88.5	1.93	0.12
Msi22	110.637	29.9641	31.5548	32.1919	28.9111	0.259752	0.243632	0.152969	1.72321	51.154	37.6761	26.5747	35.2499	14.7	9.93833	3.1	76.9	3.37	-28.5	25.6667	0.35	0.25	0.44	0.35	0.25	0.44	0.316667	5.56	0.629167	0.575833	8.24	73.4	14.1	10.9	17.6	34	95	2.91	0.11
Msi23	109.517	18.814	28.0878	29.4503	24.7866	0.297146	0.867092	0.265439	3.65768	54.5887	32.8719	35.4493	38.9227	25.7	23.8667	4.54	82.5	4.46	-20	16.3333	0.47	0.38	0.55	0.47	0.38	0.55	0.431667	6.15	0.636667	0.5825	9.67	59.9	24.3	22.4	26.3	0	100	4.63	0.13
Msi24	117.165	29.3115	28.4801	34.7633	27.9752	0.329779	0.467003	0.235774	1.87409	58.7627	40.1324	41.6772	41.8924	16.9	11.6217	3.6	73.6	4.23	-25.75	23.3333	0.41	0.3	0.5	0.41	0.3	0.5	0.3725	5.52	0.6275	0.5725	8.46	64.7	16.6	12.8	20.7	20	98.8	3.13	0.11
Msi25	115.054	29.1979	37.5903	35.0835	27.2926	0.363862	0.282899	0.234597	3.12847	51.3467	43.9338	37.4423	43.1833	17.5	12.1217	3.49	74	4.02	-27.3333	25.0833	0.39	0.29	0.49	0.39	0.29	0.49	0.36	5.46	0.619167	0.566667	8.54	66.4	16.9	13	21.1	11	99.7	3.21	0.12
Msi26	110.111	24.0785	32.7044	26.257	25.8971	0.323855	0.642128	0.206036	3.0201	39.6145	29.3295	28.0826	32.0273	18.5	14.1892	3.4	77.7	4.15	-26	26.1667	0.37	0.27	0.46	0.37	0.27	0.46	0.333333	5.56	0.601667	0.549167	8.87	70.7	18.2	15	21.4	1	97.2	3.75	0.12
Msi27	106.8	22.2361	35.6324	28.8452	24.2501	0.285485	0.762963	0.186384	2.94014	39.2847	32.3521	29.3855	36.8776	19.5	15.5525	3.65	79.9	4.02	-23.25	22.5833	0.39	0.3	0.48	0.39	0.3	0.48	0.354167	5.98	0.6375	0.581667	8.99	70.9	18.9	16.2	21.7	0	96	3.83	0.14
Msi28	114.154	26.5841	38.1806	33.912	26.4619	0.415201	0.340627	0.221541	2.22824	39.9985	37.9433	30.8312	39.5855	18	13.1333	3.33	76.1	4.2	-29.0833	27.1667	0.36	0.26	0.46	0.36	0.26	0.46	0.331667	5.54	0.609167	0.556667	8.74	71.4	17.4	14	21.1	7	97.7	3.5	0.11
Msi30	112.552	23.1755	23.7539	25.2428	22.7944	0.35016	2.15522	0.196283	4.35305	61.9411	32.5172	22.7836	38.3175	20.5	15.9708	3.65	75.8	4.8	-25	23.8333	0.39	0.29	0.48	0.39	0.29	0.48	0.359167	5.75	0.616667	0.5625	9.08	68.3	20	16.7	23.6	0	98.7	4	0.13
Msi31	114.363	23.3416	28.1557	24.7678	21.5345	0.363267	1.1416	0.299129	5.08062	54.1836	34.7064	32.4535	25.2774	21.5	16.6133	3.76	73.6	4.96	-25	23.3333	0.41	0.31	0.5	0.41	0.31	0.5	0.3725	5.72	0.614167	0.560833	9.1	65.8	20.6	17.2	24.6	0	99.1	3.98	0.13
Msi32	115.63	24.4116	33.5312	27.7861	24.8371	0.350195	0.799967	0.285049	2.72214	40.64	31.4009	25.3366	24.2002	19.8	14.8892	3.69	74.8	4.67	-26.25	25.4167	0.4	0.29	0.5	0.4	0.29	0.5	0.366667	5.67	0.615	0.561667	8.9	66.9	19.1	15.6	23.2	1	97.7	3.72	0.13
Msi33	108.314	21.6673	31.5473	27.1168	24.0149	0.361631	0.375025	0.298193	1.80199	44.464	35.4515	30.1948	31.1636	23.4	20.9	3.86	79.3	4.86	-26.8333	24.25	0.41	0.3	0.51	0.41	0.3	0.51	0.3725	6.28	0.665	0.606667	9.43	67	22	19.8	24.1	0	100	4.45	0.08
Msi34	109.967	25.8	30.9154	29.8403	26.1879	0.280312	0.272324	0.268872	2.0904	42.3424	29.2424	26.8146	32.642	16.8	12.4417	3.19	79.8	3.78	-26	28.3333	0.34	0.25	0.44	0.34	0.25	0.44	0.314167	5.62	0.6125	0.56	8.65	73.9	16.1	13.1	19.2	15	95.3	3.42	0.12
Msi35	119.287	28.6075	32.2744	32.0608	25.3181	0.447093	0.39476	0.310644	2.66846	58.7991	42.946	41.3895	43.8506	16.3	11.2942	3.53	76.8	4.57	-29.5	26.4167	0.39	0.28	0.5	0.39	0.28	0.5	0.360833	5.66	0.633333	0.578333	8.42	66.9	15.8	12.1	19.7	27	97.3	3.09	0.11
Msi36	121.171	27.8323	31.8175	31.5835	26.9148	0.407004	0.385465	0.284437	2.40074	55.6964	40.5671	38.2892	42.7334	22.2	22.1917	4	75.3	4.54	-25	22.9167	0.44	0.33	0.53	0.44	0.33	0.53	0.3975	6.07	0.665833	0.608333	9	68.1	19.6	18.4	20.9	0	100	3.56	0.06
Msi37	119.656	28.2261	32.4876	31.7444	25.6259	0.463444	0.725198	0.349509	2.45335	56.2554	40.0454	35.7327	40.1884	16.3	11.2942	3.53	76.8	4.57	-29.5	26.4167	0.39	0.28	0.5	0.39	0.28	0.5	0.360833	5.66	0.633333	0.578333	8.42	66.9	15.8	12.1	19.7	27	97.3	3.09	0.11
Msi38	110.994	21.4409	26.3575	27.7022	23.0534	0.40465	0.77717	0.283804	4.60054	56.5192	31.8721	36.423	35.8569	23.4	20.0083	3.92	78.7	5	-22.0833	20.8333	0.42	0.32	0.5	0.42	0.32	0.5	0.378333	5.75	0.608333	0.556667	9.41	64.6	22.1	19.3	25.1	0	100	4.44	0.15
Msi39	117.526	26.7779	29.7708	30.5453	24.6207	0.415308	0.532279	0.29491	3.27544	49.0344	33.3501	30.8986	33.8763	17	11.9675	3.5	77.6	4.44	-30.3333	27.4167	0.38	0.27	0.49	0.38	0.27	0.49	0.349167	5.59	0.615	0.560833	8.57	68.5	16.4	12.6	20.1	19	96	3.29	0.11
Msi40	122.393	29.8697	23.6922	29.5333	24.3897	0.354436	0.357235	0.274248	2.64284	60.7992	34.6619	49.5296	36.6788	20	19.8917	3.92	74.3	4.19	-25.4167	21.25	0.43	0.33	0.53	0.43	0.33	0.53	0.395833	6.02	0.6725	0.615	8.73	68.9	18.1	16.7	19.5	0	101	3.17	0.06
Msi41	118.1	31.1532	27.2343	35.6586	26.5416	0.360853	0.339643	0.29695	2.35587	52.567	37.7449	48.1974	48.9637	16.2	10.9558	3.75	75.6	3.54	-26.5833	22.4167	0.43	0.32	0.53	0.43	0.32	0.53	0.396667	5.43	0.63	0.576667	8.27	62.1	15.7	11.8	19.9	31	100	2.88	0.13
Msi42	118.162	26.7059	26.2684	29.6948	24.6888	0.398463	0.57034	0.302206	2.7878	58.7472	36.1149	32.5954	38.5414	17	12.3017	3.66	79.3	4.42	-28.9167	25.6667	0.4	0.28	0.5	0.4	0.28	0.5	0.364167	5.64	0.62	0.565	8.55	66	16.4	13	20.1	14	96.2	3.31	0.11
Msi44	105.441	23.4565	26.9952	26.8874	23.1737	0.401104	0.302948	0.258113	1.89019	47.0536	30.8693	30.8852	32.7309	16.9	12.9733	3.95	82.9	3.46	-16.9167	18.9167	0.42	0.35	0.5	0.42	0.35	0.5	0.385833	6.08	0.653333	0.595	8.43	66	15.9	13.1	18.8	10	91.1	3.18	0.14
Msi45	117.823	36.477	29.7921	31.393	25.2732	0.389999	0.48885	0.225937	1.89375	64.4263	42.9933	44.1816	43.1157	15.3	8.3825	4.28	57.3	1.79	-19.3333	14.3333	0.53	0.42	0.6	0.53	0.42	0.6	0.481667	5.46	0.6675	0.6125	7.72	53.3	14.1	9.63	18.7	86	100	1.97	0.15
Msi46	112.887	28.23	36.8366	31.5547	24.3728	0.369876	0.43795	0.264605	1.98743	31.9986	30.0603	30.3768	39.3881	17.6	12.3917	3.29	76.7	3.85	-26.75	26.25	0.36	0.27	0.46	0.36	0.27	0.46	0.3325	5.35	0.6	0.548333	8.64	68.9	16.9	13.2	21	5	99.8	3.42	0.12
Msi47	105.487	28.6592	30.9056	31.7392	24.9217	0.333306	0.583826	0.231971	2.25099	34.31	27.5127	27.5472	34.0998	16	11.3067	3.06	78.5	2.84	-26.4167	29.1667	0.33	0.24	0.43	0.33	0.24	0.43	0.305	5.67	0.633333	0.578333	8.29	74.1	14.3	11.2	17.6	29	91.8	2.84	0.12
Msi49	110.105	19.372	30.9935	28.313	22.558	0.224921	1.16414	0.528221	3.46855	51.7541	33.4444	29.1739	39.7327	25	22.8417	4.27	82.8	4.51	-23.0833	18.9167	0.44	0.34	0.52	0.44	0.34	0.52	0.403333	6.05	0.629167	0.575	9.59	61.1	23.8	21.7	26	0	100	4.6	0.14
Msi50	110.734	32.027	36.8446	32.6215	24.9319	0.328836	0.34811	0.525914	2.52367	51.3787	39.302	31.3029	39.3642	12.5	7.0725	3.61	73.2	2.51	-22.9167	22.1667	0.42	0.32	0.51	0.42	0.32	0.51	0.3825	5.69	0.663333	0.606667	7.73	67.3	11.5	7.92	15.3	86	92.8	2.26	0.12
Msi51	122.267	40.2	37.0375	33.4811	25.3494	0.212222	0.317959	0.508742	1.78829	54.6835	42.7039	34.0573	41.7735	10.7	4.12333	4.28	55.9	1.87	-13.25	11.9167	0.55	0.48	0.62	0.55	0.48	0.62	0.5075	5.56	0.709167	0.65	7.24	52.6	9.69	5.23	14.4	128	100	1.67	0.13
Msi52	126.4	41.9333	33.0926	31.4974	25.1554	0.268226	0.284897	0.574765	1.54905	64.2535	44.6898	38.7837	41.0278	4.34	-2.27333	3.93	68.9	2.36	-13.25	14.0833	0.52	0.46	0.6	0.52	0.46	0.6	0.479167	5.43	0.710833	0.65	6.8	61.3	4.21	-0.49	8.74	171	93.5	1.36	0.15
Msi53	125.78	42.3836	32.4735	32.5914	27.2701	0.272549	0.312949	0.594037	1.65384	66.7046	45.7651	49.9622	47.2869	6.07	-0.490833	4.02	61.2	2.05	-13.75	12.75	0.54	0.47	0.61	0.54	0.47	0.61	0.494167	5.39	0.713333	0.651667	6.93	58.1	5.94	1.35	10.4	158	96.5	1.43	0.16
Msi54	106.612	23.9807	31.5013	29.2847	23.5422	0.24745	0.375326	0.5592	1.93375	51.2556	34.2716	33.6156	35.9441	17.8	13.8717	3.72	81.7	3.62	-23.3333	23.6667	0.4	0.3	0.49	0.4	0.3	0.49	0.360833	5.94	0.636667	0.5825	8.71	69.8	17.1	14.4	19.8	6	94.1	3.49	0.13
Msi55	108.094	25.2636	30.7565	28.1724	25.4432	0.313419	0.360012	0.203452	2.28314	39.8482	26.4547	28.2278	32.5959	16.3	12.125	3.25	81	3.59	-25.9167	26	0.35	0.26	0.44	0.35	0.26	0.44	0.320833	5.7	0.621667	0.566667	8.56	74.8	15.6	12.7	18.4	18	94.2	3.31	0.12
Msi56	125.133	41.7	31.4547	30.3371	24.4008	0.311076	0.320212	0.186682	1.35839	69.2719	49.4405	52.9244	48.3198	6.03	-0.345	3.97	64.8	2.31	-13.6667	14.1667	0.53	0.46	0.6	0.53	0.46	0.6	0.485833	5.41	0.7075	0.646667	6.93	59.1	5.86	1.35	10.2	159	95.6	1.46	0.15
Msi57	124.806	40.8396	34.0307	30.378	24.9451	0.29399	0.315481	0.22573	1.68289	53.6324	44.4764	45.0391	45.7779	8.97	2.7625	3.96	61.2	2.35	-15	15.5	0.52	0.44	0.6	0.52	0.44	0.6	0.479167	5.51	0.7075	0.648333	7.13	57.2	8.49	4.14	12.9	140	98.4	1.63	0.14
Msi58	110.993	30.8727	26.9315	29.8945	23.7338	0.263162	0.579111	0.321505	2.69274	54.5646	37.5099	43.8151	42.5953	13.4	8.47583	3.34	77.1	3.15	-23.9167	24.0833	0.38	0.29	0.47	0.38	0.29	0.47	0.344167	5.61	0.64	0.585	8.01	71.7	12.7	9.43	16.3	55	93.2	2.63	0.12
Msi59	100.593	21.9306	32.4578	26.7439	24.1721	0.261967	0.393066	0.305519	2.54894	40.3315	30.7537	28.9253	36.8486	19.3	14.5967	4.67	76	3.62	-14	12.8333	0.5	0.43	0.57	0.5	0.43	0.57	0.46	6.28	0.666667	0.608333	8.57	57.5	18.8	15.3	22.4	0	89.5	3.2	0.16
Msi60	106.467	26.5586	33.8092	27.0071	23.42	0.282935	0.649698	0.314225	1.64772	52.212	35.7149	30.1567	35.9144	14.1	9.96833	3.34	83.8	3	-23.5833	24.4167	0.36	0.27	0.45	0.36	0.27	0.45	0.33	5.75	0.630833	0.5775	8.16	74.7	12.9	10	15.7	41	88.7	2.7	0.12
Msi61	103.55	29.4491	30.7248	25.4268	23.6595	0.3052	0.772304	0.341723	4.06291	45.4905	33.6458	35.2932	44.6848	12.3	8.09917	3.1	81.2	2.73	-21	22.4167	0.35	0.27	0.43	0.35	0.27	0.43	0.316667	5.97	0.674167	0.616667	7.82	75.1	11.3	8.48	14.5	57	86.3	2.36	0.13
Msi62	104.758	29.3374	30.8076	31.7953	24.5514	0.237753	0.601923	0.252978	2.6713	28.8833	25.8817	33.3098	40.6906	15.9	11.3433	3.15	76.9	2.76	-24.5833	27.5833	0.35	0.26	0.45	0.35	0.26	0.45	0.32	5.72	0.645833	0.589167	8.32	75.3	14.4	11.6	17.3	23	92.5	2.84	0.13
Msi63	109.583	19.5031	27.3789	29.0985	22.3707	0.250174	0.737846	0.278591	3.31652	45.7777	29.5292	35.3267	40.5638	24.6	21.6833	4.52	81.8	4.61	-22.5	17.75	0.47	0.36	0.55	0.47	0.36	0.55	0.429167	6.18	0.645	0.589167	9.58	58.1	23.5	21.1	26.3	0	100	4.59	0.12
Msi64	107.506	31.2271	32.5668	29.5529	23.0315	0.225695	0.363897	0.237565	1.9647	35.5486	28.9438	32.1109	37.7129	13.3	8.91833	3.24	77.6	2.75	-25.0833	26.25	0.36	0.27	0.46	0.36	0.27	0.46	0.3325	5.71	0.653333	0.599167	8.01	72.7	12.8	9.87	16	43	92.9	2.6	0.13
Msi65	118.205	28.6633	30.7495	27.3931	25.7714	0.287841	0.312836	0.220322	2.53701	58.0171	47.9755	43.5517	43.4575	16.3	11.2258	3.52	76.1	4.54	-29.5833	26.1667	0.39	0.28	0.5	0.39	0.28	0.5	0.358333	5.56	0.6225	0.568333	8.41	66.1	15.8	12.1	19.8	27	96.9	3.09	0.11
Msi66	112.289	24.671	27.812	29.5132	23.2976	0.285526	0.538354	0.241023	2.14435	58.51	37.9073	41.0632	39.593	18.7	14.0975	3.35	76.9	4.52	-28.3333	26.3333	0.36	0.26	0.46	0.36	0.26	0.46	0.33	5.67	0.613333	0.56	8.87	72	18.3	15	21.7	1	97.1	3.72	0.12
Msi67	110.928	22.3188	28.7275	28.6675	22.5167	0.273664	0.533201	0.237263	2.3519	47.4144	33.2508	34.3162	38.1357	21.7	17.385	3.76	77.5	4.68	-24.8333	22.3333	0.4	0.3	0.49	0.4	0.3	0.49	0.364167	5.76	0.616667	0.561667	9.24	67.5	20.9	17.7	24.4	0	99.5	4.24	0.15
Msi68	111.534	34.2091	38.594	29.4194	22.7971	0.29586	0.422387	0.194802	2.08209	43.6612	36.5382	26.2709	40.1928	13.5	7.14083	3.98	63.4	1.88	-21.25	18	0.48	0.37	0.56	0.48	0.37	0.56	0.435833	5.64	0.673333	0.614167	7.6	63.3	12	8.16	15.9	95	93.7	1.95	0.14
Msi69	121.459	37.523	28.2912	29.8361	26.1891	0.367193	0.355433	0.242244	1.8127	71.1368	47.3988	59.2633	50.5243	13.1	10.9892	4.31	70.2	1.86	-15.3333	12.5833	0.53	0.45	0.6	0.53	0.45	0.6	0.485833	5.59	0.689167	0.630833	7.59	53.4	12.3	10.1	14.6	45	101	1.92	0.08
Msi70	116.301	26.7878	30.5427	31.443	24.1858	0.379272	0.415254	0.235045	1.60799	58.8306	43.2861	45.8187	47.3634	17.7	12.62	3.48	76.9	4.45	-30.5	27.5833	0.38	0.26	0.49	0.38	0.26	0.49	0.3475	5.53	0.609167	0.5575	8.65	68.1	17	13.4	20.7	13	97	3.41	0.11
Msi71	115.339	25.9677	32.285	28.9577	24.0845	0.31872	0.277473	0.213771	1.90165	51.9348	37.68	35.8605	41.0835	18.5	13.5483	3.55	76.1	4.49	-27.5833	25.4167	0.39	0.28	0.48	0.39	0.28	0.48	0.350833	5.55	0.6075	0.553333	8.76	67.3	17.9	14.3	21.7	7	97.1	3.56	0.12
Msi72	117.456	23.8387	29.1662	24.3855	22.684	0.305527	0.894308	0.183061	2.25242	56.3987	35.0279	35.4188	40.1537	23.3	20.9333	4.26	78.2	4.32	-21.5	21.1667	0.46	0.36	0.55	0.46	0.36	0.55	0.4175	6.23	0.664167	0.609167	9.28	61.1	21.6	19.2	24.2	0	100	4.05	0.07
Msi73	116.298	25.8447	31.9392	27.953	23.699	0.292273	0.782671	0.286434	1.498	55.8578	41.4891	35.1511	41.6286	18.3	13.2808	3.57	77	4.51	-27.8333	25.75	0.39	0.28	0.49	0.39	0.28	0.49	0.355	5.6	0.6125	0.56	8.72	67.3	17.6	13.9	21.3	8	96.6	3.49	0.12
Msi74	115.724	31.194	34.6064	28.804	23.5659	0.212191	1.0921	0.268441	1.71809	48.4623	39.8743	26.6006	38.2473	17.1	11.2675	3.69	70.2	3.28	-23.6667	23	0.43	0.32	0.52	0.43	0.32	0.52	0.3875	5.4	0.623333	0.570833	8.31	63.9	16.2	12.1	20.7	25	99.8	2.85	0.12
Msi75	115.726	31.1914	33.4551	31.4034	24.4873	0.200233	0.827998	0.247769	1.8382	69.5749	50.8291	36.6893	41.5049	17.1	11.2675	3.69	70.2	3.28	-23.6667	23	0.43	0.32	0.52	0.43	0.32	0.52	0.3875	5.4	0.623333	0.570833	8.31	63.9	16.2	12.1	20.7	25	99.8	2.85	0.12
Msi76	119.282	26.7066	32.3073	26.5098	22.5039	0.191769	0.57122	0.325229	1.65119	55.434	37.7097	36.4413	38.4843	19.1	15.8125	3.54	79.2	4.47	-30.5	26.0833	0.39	0.27	0.49	0.39	0.27	0.49	0.351667	5.67	0.62	0.566667	8.75	67.4	17.7	15.1	20.8	2	98.1	3.48	0.12
Msi77	118.453	30.5937	29.7801	28.6356	22.2027	0.241826	0.760101	0.35138	2.13733	68.2915	46.0696	45.6499	48.3127	16.1	10.9492	3.61	75.5	3.93	-28.5833	24	0.41	0.29	0.51	0.41	0.29	0.51	0.375833	5.51	0.631667	0.578333	8.32	64.5	15.8	12	19.9	31	99.3	2.97	0.12
Msi78	114.699	29.1407	31.8636	29.1206	23.2803	0.223518	0.42224	0.565554	1.66086	64.4072	44.8085	46.4614	44.0593	17.4	12.0425	3.46	74.4	3.85	-26.5	25.5	0.39	0.29	0.49	0.39	0.29	0.49	0.355833	5.44	0.616667	0.561667	8.54	66.6	16.7	12.8	21.1	11	99.6	3.22	0.12
